# Supplementary material for: Climate Variables Related to the Incidence of Human Leishmaniosis in Montenegro in Southeastern Europe during Seven Decades (1945–2014)
Source: Int J Environ Res Public Health. 2023 Jan 17;20(3):1656. doi: 10.3390/ijerph20031656 (PMC9914530; doi:10.3390/ijerph20031656)
Supplement: Supplementary file 1 [file ijerph-20-01656-s001.zip]

Archive with 1 entries (1 files):
- ijerph-2114225-supplementary.pdf
